# Supplementary material for: Glioma-derived LRIG3 interacts with NETO2 in tumor-associated macrophages to modulate microenvironment and suppress tumor growth
Source: Cell Death Dis. 2023 Jan 13;14(1):28. doi: 10.1038/s41419-023-05555-z (PMC9839712; doi:10.1038/s41419-023-05555-z)
Supplement: Supplementary file 11 — Supplementary table 4 [file 41419_2023_5555_MOESM11_ESM.xlsx]

## Sheet: Sheet1
Table S4. Souble LRIG3-interacting candidate proteins from Pulldown‐MS analysis.
Accession	Protein Name	MW [kDa]	Subcellular localization	Score	Coverage	Peptides	Description
Q6P1C6	LRIG3	122.69	Plasma Membrane/Extracellular region	323.31	35.4	36	Leucine-rich repeats and immunoglobulin-like domains protein 3 OS=Mus musculus OX=10090 GN=Lrig3 PE=1 SV=1
B2RXQ6	NETO2	58.662	Plasma Membrane	276.97	29.5	14	Neto2 protein OS=Mus musculus OX=10090 GN=Neto2 PE=1 SV=1
E9Q9A9	OAS2	85.05	Nucleus/Cytoplasm	250.81	20.4	14	2-5-oligoadenylate synthase 2 OS=Mus musculus OX=10090 GN=Oas2 PE=1 SV=1
Q99LP6	GRPEL1	24.307	mitochondrion/Nucleus	128.96	55.8	15	GrpE protein homolog 1, mitochondrial OS=Mus musculus OX=10090 GN=Grpel1 PE=1 SV=1
Q99M87	DNAJA3	52.443	Plasma Membrane/mitochondrion/Cytoplasm	120.24	34.8	11	DnaJ homolog subfamily A member 3, mitochondrial OS=Mus musculus OX=10090 GN=Dnaja3 PE=1 SV=1
O35387	HAX1	31.654	Plasma Membrane/Nucleus/endoplasmic reticulum/mitochondrion	116.38	56.1	10	HCLS1-associated protein X-1 OS=Mus musculus OX=10090 GN=Hax1 PE=1 SV=1
P49718	MCM5	82.406	Nucleus/Cytoplasm	114.41	23.3	14	DNA replication licensing factor MCM5 OS=Mus musculus OX=10090 GN=Mcm5 PE=1 SV=2
P11928	OAS1A	42.428	Nucleus/endoplasmic reticulum/mitochondrion	91.56	35.4	13	2-5-oligoadenylate synthase 1A OS=Mus musculus OX=10090 GN=Oas1a PE=1 SV=2
P62869	ELOB	13.17	Nucleus/Cytoplasm	64.58	53.4	6	Elongin-B OS=Mus musculus OX=10090 GN=Elob PE=1 SV=1
Q9Z1J3	NFS1	50.569	Nucleus/mitochondrion	61	13.7	9	Cysteine desulfurase, mitochondrial OS=Mus musculus OX=10090 GN=Nfs1 PE=1 SV=3
D3YXL1	NTPCR	20.435	unknown	56.39	18.8	2	Cancer-related nucleoside-triphosphatase homolog OS=Mus musculus OX=10090 GN=Ntpcr PE=1 SV=1
Q8R5L3	VPS39	101.69	lysosome/endosome	51.5	12.8	13	Vam6/Vps39-like protein OS=Mus musculus OX=10090 GN=Vps39 PE=1 SV=1
P62281	RPS11	18.431	Nucleus/Cytoplasm/Extracellular region	50.39	29.1	6	40S ribosomal protein S11 OS=Mus musculus OX=10090 GN=Rps11 PE=1 SV=3
Q7TNE3	SPAG7	25.921	Nucleus	49.68	35.7	7	Sperm-associated antigen 7 OS=Mus musculus OX=10090 GN=Spag7 PE=1 SV=1
Q8C2Q8	ATP5C1	30.255	mitochondrion	44.04	18.2	6	ATP synthase subunit gamma OS=Mus musculus OX=10090 GN=Atp5c1 PE=1 SV=1
P83887	TUBG1	51.1	Cytoskeleton/Nucleus/endoplasmic reticulum/Cytoplasm	41.38	19.5	10	Tubulin gamma-1 chain OS=Mus musculus OX=10090 GN=Tubg1 PE=1 SV=1
Q9JHS4	CLPX	69.228	mitochondrion/Nucleus/Cytoplasm	37.73	10.6	10	ATP-dependent Clp protease ATP-binding subunit clpX-like, mitochondrial OS=Mus musculus OX=10090 GN=Clpx PE=1 SV=2
Q9JIY5	HTRA2	49.348	mitochondrion	35.45	14.8	7	Serine protease HTRA2, mitochondrial OS=Mus musculus OX=10090 GN=Htra2 PE=1 SV=2
P62830	RPL23	14.865	Extracellular region/ribosome	35.2	25	4	60S ribosomal protein L23 OS=Mus musculus OX=10090 GN=Rpl23 PE=1 SV=1
Q3U182	CRTC2	73.215	Nucleus	31.51	14.6	7	CREB-regulated transcription coactivator 2 OS=Mus musculus OX=10090 GN=Crtc2 PE=1 SV=2
Q8K298	ANLN	122.79	Nucleus/Cytoskeleton	29.79	5.4	4	Anillin OS=Mus musculus OX=10090 GN=Anln PE=1 SV=2
G3UWD8	RCHY1	25.254	Nucleus/Cytoplasm	27.56	23.5	9	RING finger and CHY zinc finger domain-containing protein 1 OS=Mus musculus OX=10090 GN=Rchy1 PE=1 SV=1
Q8JZN5	ACAD9	68.721	mitochondrion	26.78	8.3	4	Acyl-CoA dehydrogenase family member 9, mitochondrial OS=Mus musculus OX=10090 GN=Acad9 PE=1 SV=2
F6ZFT1	NDUFAB1	14.309	mitochondrion/Nucleus	26.69	26	5	Acyl carrier protein (Fragment) OS=Mus musculus OX=10090 GN=Ndufab1 PE=1 SV=1
Q9Z1Q9	VARS	140.21	Cytoplasm	22.95	4	5	Valine--tRNA ligase OS=Mus musculus OX=10090 GN=Vars PE=1 SV=1
Q9D1I6	MRPL14	15.874	mitochondrion	22.34	13.1	3	39S ribosomal protein L14, mitochondrial OS=Mus musculus OX=10090 GN=Mrpl14 PE=1 SV=1
Q8C2Q3	RBM14	69.448	Nucleus	20.3	5.1	3	RNA-binding protein 14 OS=Mus musculus OX=10090 GN=Rbm14 PE=1 SV=1
Q8C4C9	DNAJB12	42.432	Nucleus/endoplasmic reticulum	19.74	14.6	8	DnaJ (Hsp40) homolog, subfamily B, member 12, isoform CRA_d OS=Mus musculus OX=10090 GN=Dnajb12 PE=1 SV=1
O70152	DPM1	29.174	endoplasmic reticulum	18.76	13.1	5	Dolichol-phosphate mannosyltransferase subunit 1 OS=Mus musculus OX=10090 GN=Dpm1 PE=1 SV=1
Q02105	C1QC	25.991	Extracellular region	18.18	12.6	4	Complement C1q subcomponent subunit C OS=Mus musculus OX=10090 GN=C1qc PE=1 SV=2
P53996	CNBP	19.592	endoplasmic reticulum	16.82	8.4	3	Cellular nucleic acid-binding protein OS=Mus musculus OX=10090 GN=Cnbp PE=1 SV=2
A0A0G2JER9	DNAJB6	26.998	Nucleus/Cytoplasm	15.71	9.9	4	DnaJ homolog subfamily B member 6 OS=Mus musculus OX=10090 GN=Dnajb6 PE=1 SV=1
Q9WVQ5	APIP	26.949	Cytoplasm	15.43	10.8	4	Methylthioribulose-1-phosphate dehydratase OS=Mus musculus OX=10090 GN=Apip PE=1 SV=1
Q14B01	RNF113A2	38.059	Nucleus	14.16	11	3	Ring finger protein 113A2 OS=Mus musculus OX=10090 GN=Rnf113a2 PE=1 SV=1
Q6PAR0	KLHDC10	49.011	Nucleus	13.33	3.4	3	Kelch domain-containing protein 10 OS=Mus musculus OX=10090 GN=Klhdc10 PE=1 SV=1
A0A286YCP2	NUP153	27.536	Nucleus	12.93	14.8	3	Nucleoporin 153 (Fragment) OS=Mus musculus OX=10090 GN=Nup153 PE=1 SV=1
A0A1D5RME4	RPL18A	14.364	Cytoplasm	12.67	22	3	60S ribosomal protein L18a (Fragment) OS=Mus musculus OX=10090 GN=Rpl18a PE=1 SV=1
Q8BU31	RAP2C	20.745	endosome/Plasma Membrane/Extracellular region/Cytoplasm	12.67	11.5	4	Ras-related protein Rap-2c OS=Mus musculus OX=10090 GN=Rap2c PE=1 SV=1
A0A2R8VK20	EIF3D	20.164	Cytoplasm	12.6	24.3	3	Eukaryotic translation initiation factor 3 subunit D (Fragment) OS=Mus musculus OX=10090 GN=Eif3d PE=1 SV=1
D3Z4S3	PTRHD1	16.037	unknown	12.6	23.6	2	Putative peptidyl-tRNA hydrolase PTRHD1 OS=Mus musculus OX=10090 GN=Ptrhd1 PE=1 SV=1
Q9CXF4	TBC1D15	76.526	Extracellular region	11.85	3.7	4	TBC1 domain family member 15 OS=Mus musculus OX=10090 GN=Tbc1d15 PE=1 SV=1
Q3TYX3	SMYD5	47.095	unknown	11.31	5.3	4	SET and MYND domain-containing protein 5 OS=Mus musculus OX=10090 GN=Smyd5 PE=1 SV=2
O88696	CLPP	29.8	mitochondrion	11.13	8.1	7	ATP-dependent Clp protease proteolytic subunit, mitochondrial OS=Mus musculus OX=10090 GN=Clpp PE=1 SV=1
Q8BHG9	CGGBP1	18.761	Nucleus	11.11	11.4	7	CGG triplet repeat-binding protein 1 OS=Mus musculus OX=10090 GN=Cggbp1 PE=1 SV=1
A2BHN6	FBXO3	40.963	Nucleus	10.17	4.7	1	F-box only protein 3 OS=Mus musculus OX=10090 GN=Fbxo3 PE=1 SV=1
A0A0A0MQL2	A430005L14RIK	17.772	unknown	9.56	9.6	3	RIKEN cDNA A430005L14 gene (Fragment) OS=Mus musculus OX=10090 GN=A430005L14Rik PE=1 SV=1
Q8VCL2	SCO2	28.944	mitochondrion	8.59	6.3	3	Protein SCO2 homolog, mitochondrial OS=Mus musculus OX=10090 GN=Sco2 PE=1 SV=1
A0A0J9YUR7	UBE2A	9.4837	Nucleus/Cytoplasm	8.56	20.2	2	Ubiquitin-conjugating enzyme E2 A OS=Mus musculus OX=10090 GN=Ube2a PE=1 SV=1
Q04899	CDK18	51.847	Nucleus	7.88	4.9	3	Cyclin-dependent kinase 18 OS=Mus musculus OX=10090 GN=Cdk18 PE=1 SV=1
A0A087WRG2	U2SURP	48.026	Nucleus	7.61	6.4	2	U2 snRNP-associated SURP motif-containing protein OS=Mus musculus OX=10090 GN=U2surp PE=1 SV=1
A6PWX5	UQCC1	24.587	mitochondrion	7.51	8.4	3	Ubiquinol-cytochrome-c reductase complex assembly factor 1 OS=Mus musculus OX=10090 GN=Uqcc1 PE=1 SV=1
P08207	S100A10	11.186	Extracellular region/endoplasmic reticulum/Plasma Membrane	7.5	17.5	3	Protein S100-A10 OS=Mus musculus OX=10090 GN=S100a10 PE=1 SV=2
Q8BGH7	CDC42SE2	9.2234	Plasma Membrane/Cytoskeleton	7.18	22.6	2	CDC42 small effector protein 2 OS=Mus musculus OX=10090 GN=Cdc42se2 PE=1 SV=1
E9Q6W2	COA3	9.8222	mitochondrion	7.04	10	3	Cytochrome c oxidase assembly factor 3 homolog, mitochondrial OS=Mus musculus OX=10090 GN=Coa3 PE=1 SV=1
Q8VEA4	CHCHD4	15.525	mitochondrion	6.9	20.1	2	Mitochondrial intermembrane space import and assembly protein 40 OS=Mus musculus OX=10090 GN=Chchd4 PE=1 SV=1
P47962	RPL5	34.4	Nucleus/endoplasmic reticulum/Extracellular region/Cytoplasm	6.65	4	6	60S ribosomal protein L5 OS=Mus musculus OX=10090 GN=Rpl5 PE=1 SV=3
P62331	ARF6	20.082	Plasma Membrane/endoplasmic reticulum/高尔基体/Cytoplasm	6.55	8.6	3	ADP-ribosylation factor 6 OS=Mus musculus OX=10090 GN=Arf6 PE=1 SV=2
B0QZI1	TOP3A	76.847	mitochondrion/Nucleus	6.45	1.8	6	DNA topoisomerase OS=Mus musculus OX=10090 GN=Top3a PE=1 SV=1
P07742	RRM1	90.209	unknown	6.33	1.9	2	Ribonucleoside-diphosphate reductase large subunit OS=Mus musculus OX=10090 GN=Rrm1 PE=1 SV=2
Q61136	PRPF4B	116.97	Nucleus	6.06	1.1	6	Serine/threonine-protein kinase PRP4 homolog OS=Mus musculus OX=10090 GN=Prpf4b PE=1 SV=3
Q99K30	EPS8L2	82.228	Cytoplasm/Plasma Membrane/Extracellular region	6.01	1.1	2	Epidermal growth factor receptor kinase substrate 8-like protein 2 OS=Mus musculus OX=10090 GN=Eps8l2 PE=1 SV=1
P16301	LCAT	49.746	Extracellular region	5.99	3.2	6	Phosphatidylcholine-sterol acyltransferase OS=Mus musculus OX=10090 GN=Lcat PE=1 SV=2
Q9ERS5	PLEKHA2	47.379	Nucleus	5.97	3.3	2	Pleckstrin homology domain-containing family A member 2 OS=Mus musculus OX=10090 GN=Plekha2 PE=1 SV=1
A0A494BAF5	CST6	15.232	Extracellular region/Plasma Membrane	5.96	8.1	6	Cystatin E/M (Fragment) OS=Mus musculus OX=10090 GN=Cst6 PE=1 SV=1
D3Z3R3	DTYMK	17.621	Cytoplasm/Nucleus/mitochondrion	5.91	7.1	6	Thymidylate kinase OS=Mus musculus OX=10090 GN=Dtymk PE=1 SV=1
Q8K0T4	KATNAL1	55.164	Cytoskeleton/Nucleus	5.9	2.5	6	Katanin p60 ATPase-containing subunit A-like 1 OS=Mus musculus OX=10090 GN=Katnal1 PE=1 SV=1
B1AR69	MYH13	223.56	unknown	5.88	0.7	6	Myosin, heavy polypeptide 13, skeletal muscle OS=Mus musculus OX=10090 GN=Myh13 PE=1 SV=1
