# Supplementary material for: Glioma-derived LRIG3 interacts with NETO2 in tumor-associated macrophages to modulate microenvironment and suppress tumor growth
Source: Cell Death Dis. 2023 Jan 13;14(1):28. doi: 10.1038/s41419-023-05555-z (PMC9839712; doi:10.1038/s41419-023-05555-z)
Supplement: Supplementary file 12 — Supplementary table 5 [file 41419_2023_5555_MOESM12_ESM.xlsx]

## Sheet: GO_ALL_result
Table S5. GO and KEGG functional enrichmental analysis for Souble LRIG3‐interacting candidate proteins from Pulldown‐MS analysis.
ONTOLOGY	ID	Description	GeneRatio	BgRatio	pvalue	p.adjust	qvalue	geneID	Count
GO_BP	GO:0002181	cytoplasmic translation	6/59	148/18723	7.03162e-06	0.00323806	0.00287556	RPS11/RPL23/CNBP/RPL18A/EIF3D/RPL5	6
GO_BP	GO:0006457	protein folding	6/59	212/18723	5.36551e-05	0.0164721	0.0146281	GRPEL1/DNAJA3/CLPX/DNAJB12/DNAJB6/CHCHD4	6
GO_BP	GO:0017004	cytochrome complex assembly	3/59	36/18723	0.000197089	0.0453797	0.0402994	SCO2/UQCC1/COA3	3
GO_CC	GO:0005759	mitochondrial matrix	10/61	480/19550	2.1292e-06	0.000385385	0.000313777	GRPEL1/DNAJA3/NFS1/CLPX/NDUFAB1/MRPL14/CLPP/SCO2/TOP3A/DTYMK	10
GO_CC	GO:0005743	mitochondrial inner membrane	8/61	495/19550	0.000144719	0.00875077	0.00712479	GRPEL1/CLPX/ACAD9/NDUFAB1/MRPL14/SCO2/UQCC1/COA3	8
GO_CC	GO:0005758	mitochondrial intermembrane space	4/61	86/19550	0.000150447	0.00875077	0.00712479	HAX1/HTRA2/CHCHD4/DTYMK	4
GO_CC	GO:0031970	organelle envelope lumen	4/61	96/19550	0.000229943	0.00875077	0.00712479	HAX1/HTRA2/CHCHD4/DTYMK	4
GO_CC	GO:0044391	ribosomal subunit	5/61	180/19550	0.000245314	0.00875077	0.00712479	RPS11/RPL23/MRPL14/RPL18A/RPL5	5
GO_CC	GO:0022626	cytosolic ribosome	4/61	102/19550	0.000290081	0.00875077	0.00712479	RPS11/RPL23/RPL18A/RPL5	4
GO_CC	GO:0015934	large ribosomal subunit	4/61	113/19550	0.000428434	0.0110781	0.00901965	RPL23/MRPL14/RPL18A/RPL5	4
GO_CC	GO:0022625	cytosolic large ribosomal subunit	3/61	58/19550	0.000789298	0.0178579	0.0145397	RPL23/RPL18A/RPL5	3
GO_CC	GO:0005840	ribosome	5/61	240/19550	0.000909118	0.0182834	0.0148861	RPS11/RPL23/MRPL14/RPL18A/RPL5	5
GO_CC	GO:0031462	Cul2-RING ubiquitin ligase complex	2/61	23/19550	0.00232274	0.0420416	0.0342298	ELOB/KLHDC10	2
GO_MF	GO:0051082	unfolded protein binding	5/62	122/18368	5.69208e-05	0.00950578	0.008628	GRPEL1/DNAJA3/CLPX/HTRA2/DNAJB6	5
GO_MF	GO:0003735	structural constituent of ribosome	5/62	182/18368	0.000370366	0.0309256	0.0280699	RPS11/RPL23/MRPL14/RPL18A/RPL5	5
KEGG	hsa05171	Coronavirus disease - COVID-19	6/34	232/8190	0.000334804	0.0153175	0.0147216	4939/6205/9349/714/6142/6125	6
KEGG	hsa03010	Ribosome	5/34	158/8190	0.000443986	0.0153175	0.0147216	6205/9349/64928/6142/6125	5
KEGG	hsa00730	Thiamine metabolism	2/34	15/8190	0.00169808	0.0390559	0.0375366	9054/84284	2
